# Supplementary material for: Relevance of charged and polar amino acids for functionality of membrane toxin TisB
Source: Sci Rep. 2024 Oct 3;14:22998. doi: 10.1038/s41598-024-73879-7 (PMC11449926; doi:10.1038/s41598-024-73879-7)
Supplement: Supplementary file 1 — Supplementary Material 1 [file 41598_2024_73879_MOESM1_ESM.xlsx]

## Sheet: Table S1
Supplementary Table S1: Strains used in this study.
Strain	Relevant features	Source/Reference
MG1655	K-12 F– λ–	Lab strain
CB-8	GAT to AAT mutation of tisB codon 5 (D5 to N exchange) in MG1655	This study
CB-9	AAA to CTG mutation of tisB codon 12 (K12 to L exchange) in MG1655	This study
FL-117	ibpA-msfGFP::frt-kan-frt, KmR	Govers et al., 2018
FL-135	Deletion of tisB with kan (ΔtisB::kan) in MG1655, KmR	Leinberger et al., 2024
FL-125	Deletion of tisB with cat (ΔtisB::cat) in ibpA-msfGFP::frt-kan-frt, KmR, CmR	Leinberger et al., 2024
References
Govers SK, Mortier J, Adam A, Aertsen A. PLoS Biol. 2018;16(8):e2003853.
Leinberger FH, Cassidy L, Edelmann D, et al. bioRxiv [Preprint]. 2024; doi: https://doi.org/10.1101/2024.02.22.581605

## Sheet: Table S2
Supplementary Table S2: Plasmids used in this study.
Plasmid	Relevant features	Source/Reference
pSIM5-tet	λ Red expression vector, pSC101 ori, repAts, TetR	Datta et al., 2006
pBAD	Modified pBAD-TOPO, AmpR	Unoson et al., 2008
pSL0002	Golden Gate acceptor vector for PBAD expression, AmpR	Köbel et al., 2022
p0SD-tisB	pBAD with 20-bp artificial 5’ UTR and tisB coding region, AmpR	Leinberger et al., 2024
p0SD-tisB-D5L	pBAD with 20-bp artificial 5’ UTR and tisB coding region, mutation in codon 5 (D5 to L), AmpR	This study
p0SD-tisB-K12L	pBAD with 20-bp artificial 5’ UTR and tisB coding region, mutation in codon 12 (K12 to L), AmpR	Leinberger et al., 2024
p0SD-tisB-Q19L	pBAD with 20-bp artificial 5’ UTR and tisB coding region, mutation in codon 19 (Q19 to L), AmpR	This study
p0SD-tisB-D22L	pBAD with 20-bp artificial 5’ UTR and tisB coding region, mutation in codon 22 (D22 to L), AmpR	This study
p0SD-tisB-K26L	pBAD with 20-bp artificial 5’ UTR and tisB coding region, mutation in codon 26 (K26 to L), AmpR	This study
p0SD-tisB-K29L	pBAD with 20-bp artificial 5’ UTR and tisB coding region, mutation in codon 29 (K29 to L), AmpR	This study
p0SD-3xFLAG-tisB	pBAD with 20-bp artificial 5’ UTR and tisB coding region, 3xFLAG-tag inserted 3 nt downstream of tisB AUG, AmpR	Leinberger et al., 2024
p0SD-3xFLAG-tisB-D5L	pBAD with 20-bp artificial 5’ UTR and tisB coding region, mutation in codon 5 (D5 to L), 3xFLAG-tag inserted 3 nt downstream of tisB AUG, AmpR	This study
p0SD-3xFLAG-tisB-K12L	pBAD with 20-bp artificial 5’ UTR and tisB coding region, mutation in codon 12 (K12 to L), 3xFLAG-tag inserted 3 nt downstream of tisB AUG, AmpR	This study
p0SD-3xFLAG-tisB-Q19L	pBAD with 20-bp artificial 5’ UTR and tisB coding region, mutation in codon 19 (Q19 to L), 3xFLAG-tag inserted 3 nt downstream of tisB AUG, AmpR	This study
p0SD-3xFLAG-tisB-D22L	pBAD with 20-bp artificial 5’ UTR and tisB coding region, mutation in codon 22 (D22 to L), 3xFLAG-tag inserted 3 nt downstream of tisB AUG, AmpR	This study
p0SD-3xFLAG-tisB-K26L	pBAD with 20-bp artificial 5’ UTR and tisB coding region, mutation in codon 26 (K26 to L), 3xFLAG-tag inserted 3 nt downstream of tisB AUG, AmpR	This study
p0SD-3xFLAG-tisB-K29L	pBAD with 20-bp artificial 5’ UTR and tisB coding region, mutation in codon 29 (K29 to L), 3xFLAG-tag inserted 3 nt downstream of tisB AUG, AmpR	This study
pSL0002-0SD-tisB	pSL0002 with 20-bp artificial 5’ UTR and tisB coding region, AmpR	This study
pSL0002-0SD-tisB-K12R	pSL0002 with 20-bp artificial 5’ UTR and tisB coding region, mutation in codon 12 (K12 to R), AmpR	This study
pSL0002-0SD-tisB-K12D	pSL0002 with 20-bp artificial 5’ UTR and tisB coding region, mutation in codon 12 (K12 to D), AmpR	This study
pSL0002-0SD-tisB-D22K	pSL0002 with 20-bp artificial 5’ UTR and tisB coding region, mutation in codon 22 (D22 to K), AmpR	This study
pSL0002-0SD-tisB-K12D-D22K	pSL0002 with 20-bp artificial 5’ UTR and tisB coding region, mutation in codon 12 and 22 (K12 to D and D22 to K), AmpR	This study
pSL0002-0SD-tisB-Q19K	pSL0002 with 20-bp artificial 5’ UTR and tisB coding region, mutation in codon 19 (Q19 to K), AmpR	This study
pSL0002-0SD-tisB-Q19D	pSL0002 with 20-bp artificial 5’ UTR and tisB coding region, mutation in codon 19 (Q19 to D), AmpR	This study
pSL0002-0SD-tisB-K12L-Q19K	pSL0002 with 20-bp artificial 5’ UTR and tisB coding region, mutation in codon 12 and 19 (K12 to L and Q19 to K), AmpR	This study
pSL0002-0SD-tisB-K12L-Q19D	pSL0002 with 20-bp artificial 5’ UTR and tisB coding region, mutation in codon 12 and 19 (K12 to L and Q19 to D), AmpR	This study
pSL0002-0SD-tisB-K26L-K29L	pSL0002 with 20-bp artificial 5’ UTR and tisB coding region, mutation in codon 26 and 29 (K26 to L and K29 to L), AmpR	This study
pSL0002-0SD-tisB-K26D	pSL0002 with 20-bp artificial 5’ UTR and tisB coding region, mutation in codon 26 (K26 to D), AmpR	This study
pSL0002-0SD-tisB-K29D	pSL0002 with 20-bp artificial 5’ UTR and tisB coding region, mutation in codon 29 (K29 to D), AmpR	This study
pSL0002-0SD-tisB-K26D-K29D	pSL0002 with 20-bp artificial 5’ UTR and tisB coding region, mutation in codon 26 and 29 (K26 to D and K29 to D), AmpR	This study
References
Datta S, Costantino N, Court DL. Gene. 2006;379:109-115.
Unoson C, Wagner EG. Mol Microbiol. 2008;70(1):258-270.
Köbel TS, Melo Palhares R, Fromm C, et al. ACS Synth Biol. 2022;11(9):2989-3003.
Leinberger FH, Cassidy L, Edelmann D, et al. bioRxiv [Preprint]. 2024; doi: https://doi.org/10.1101/2024.02.22.581605

## Sheet: Table S3
Supplementary Table S3: Oligodeoxynucleotides used in this study.
Name	Sequence (5' to 3')	Description
D5L-for	CTGGTGCTGATCGCCATTCTT	Mutagenesis PCR of tisB (D5 to L)
D5L-rev	GGCGATCAGCACCAGGTTCAT	Mutagenesis PCR of tisB (D5 to L)
D5L-3xFLAG-0ATG-for-new	AGCTGGTGCTGATCGCCATTCTTATCCTC	Mutagenesis PCR of 3xFLAG-tisB (D5 to L)
D5L-3xFLAG-0ATG-rev-new	ATGGCGATCAGCACCAGCTTGTCATC	Mutagenesis PCR of 3xFLAG-tisB (D5 to L)
K12L-for	TTATCCTCCTGCTCATTGTTGCAG	Mutagenesis PCR of tisB (K12 to L)
K12L-rev	CAATGAGCAGGAGGATAAGAATGGC	Mutagenesis PCR of tisB (K12 to L)
Q19L-for-new2	AGCACTGCTGCTGCTTGATGCTGT	Mutagenesis PCR of tisB (Q19 to L)
Q19L-rev-new2	TCAAGCAGCAGCAGTGCTGCAACA	Mutagenesis PCR of tisB (Q19 to L)
D22L-for	AACTGCTTCTGGCTGTTCTGAAATAC	Mutagenesis PCR of tisB (D22 to L)
D22L-rev	AGAACAGCCAGAAGCAGTTGCAGTG	Mutagenesis PCR of tisB (D22 to L)
K26L-for	CTGTTCTGCTGTACCTGAAGTAATTC	Mutagenesis PCR of tisB (K26 to L)
K26L-rev	TTCAGGTACAGCAGAACAGCATCAAG	Mutagenesis PCR of tisB (K26 to L)
K29L-for	AATACCTGCTGTAATTCAGATTCAAG	Mutagenesis PCR of tisB (K29 to L)
K29L-rev	CTGAATTACAGCAGGTATTTCAGAAC	Mutagenesis PCR of tisB (K29 to L)
tisB-cat	TACGTCAGCTGGCAGTGCTCCTGAACCACAGGAGACGCGTTGTAGGCTGGAGCTGCTTC	Binds upstream of cat and adds homology 40 bp upstream of tisB ORF; Lambda Red
tisB-sacB	TCAGGTATTTCAGAACAGCATCAAGCAGTTGCAGTGCTGCCATATGAATATCCTCCTTAGTTCC	Binds downstream of sacB and adds homology 40 bp downstream of tisB codon 15; Lambda Red
tisB-D5N	TACGTCAGCTGGCAGTGCTCCTGAACCACAGGAGACGCGTATGAACCTGGTGAATATCGCCATTCTTATCCTCAAACTCATTGTTGCAGCACTGCAACTGCTTGATGCTGTTCTGAAATACCTGA	Oligo for scarless mutagensis of tisB (GAT to AAT mutation for D5N); Lambda Red
tisB-K12L	TACGTCAGCTGGCAGTGCTCCTGAACCACAGGAGACGCGTATGAACCTGGTGGATATCGCCATTCTTATCCTCCTGCTCATTGTTGCAGCACTGCAACTGCTTGATGCTGTTCTGAAATACCTGA	Oligo for scarless mutagensis of tisB (AAA to CTG mutation for K12L); Lambda Red
tisB-KO-1	TACGTCAGCTGGCAGTGCTCCTGAACCACAGGAGACGCGTGCTCATATGAATATCCTCCTTAG	Deletion of tisB ORF with cat (with terminator); Lambda Red
tisB-KO-2	AGCGGTTTCCCGCTCCCCTTTGGTGCGACTTGAATCTGAAGCCTTTGAGTGAGCTGATAC	Deletion of tisB ORF with cat (with terminator); Lambda Red
tisB-KO-Km-1	TACGTCAGCTGGCAGTGCTCCTGAACCACAGGAGACGCGTTGTAGGCTGGAGCTGCTTC	Deletion of tisB ORF with kan (with terminator); Lambda Red
tisB-KO-Km-2	AGCGGTTTCCCGCTCCCCTTTGGTGCGACTTGAATCTGAAGCCTTTGAGTGAGCTGATAC	Deletion of tisB ORF with kan (with terminator); Lambda Red
BB19	CTCCTTGAGATACCGCGTG	Screening istR-tisB locus
cat-out-scr	GAGCAACTGACTGAAATGCCTC	Screening of chr. deletions with cat
kan-out-scr	GGAGAACCTGCGTGCAATCC	Screening of chr. deletions with kan
pBAD-for	ATGCCATAGCATTTTTATCC	Standard sequencing primer for pBAD plasmids
pFU-Sma-for	GGGTACCTGCAGCTAGCG	TisB pool amplification
pFU-Sma-rev	GGGATCCTCGAGGTGAAG	TisB pool amplification
5S probe-2	CCTGGCAGTTCCCTACTCTCGCATGAGGAG	End-labeling for Northern detection of 5S rRNA
tisB-probe	TTACTTCAGGTATTTCAGAACAGCATCAAGCAGTTGCAGTGCTGCAACAATGAGTTTGAGGATAAGAATGGCGATATCCACCAGGTTCAT	End-labeling for Northern detection of tisB
	underlined: sequence for PCR amplification
	bold: sequence for homologous recombination
	red: mutated sequence

## Sheet: Table S4
Supplementary Table S4: Sequences of TisB oligo pool.
Name	Comment	Prefix	5'UTR	tisB sequence	3'UTR	Suffix
TisB pool	native	GGGTACCTGCAGCTAGCGGAAGACAACCAT	CCTCCTCACACACAACAACT	ATGAACCTGGTGGATATCGCCATTCTTATCCTCAAACTCATTGTTGCAGCACTGCAACTGCTTGATGCTGTTCTGAAATACCTGAAGTAA	TTCAGATTCAAGTCGCACCAAAGGGGAATGGGAAACCGCTCCCCTTTTT	GGATTTGTCTTCCTTCACCTCGAGGATCCC
TisB pool	K12R	GGGTACCTGCAGCTAGCGGAAGACAACCAT	CCTCCTCACACACAACAACT	ATGAACCTGGTGGATATCGCCATTCTTATCCTCCGTCTCATTGTTGCAGCACTGCAACTGCTTGATGCTGTTCTGAAATACCTGAAGTAA	TTCAGATTCAAGTCGCACCAAAGGGGAATGGGAAACCGCTCCCCTTTTT	GGATTTGTCTTCCTTCACCTCGAGGATCCC
TisB pool	K12D	GGGTACCTGCAGCTAGCGGAAGACAACCAT	CCTCCTCACACACAACAACT	ATGAACCTGGTGGATATCGCCATTCTTATCCTCGATCTCATTGTTGCAGCACTGCAACTGCTTGATGCTGTTCTGAAATACCTGAAGTAA	TTCAGATTCAAGTCGCACCAAAGGGGAATGGGAAACCGCTCCCCTTTTT	GGATTTGTCTTCCTTCACCTCGAGGATCCC
TisB pool	D22K	GGGTACCTGCAGCTAGCGGAAGACAACCAT	CCTCCTCACACACAACAACT	ATGAACCTGGTGGATATCGCCATTCTTATCCTCAAACTCATTGTTGCAGCACTGCAACTGCTTAAAGCTGTTCTGAAATACCTGAAGTAA	TTCAGATTCAAGTCGCACCAAAGGGGAATGGGAAACCGCTCCCCTTTTT	GGATTTGTCTTCCTTCACCTCGAGGATCCC
TisB pool	K12D D22K	GGGTACCTGCAGCTAGCGGAAGACAACCAT	CCTCCTCACACACAACAACT	ATGAACCTGGTGGATATCGCCATTCTTATCCTCGATCTCATTGTTGCAGCACTGCAACTGCTTAAAGCTGTTCTGAAATACCTGAAGTAA	TTCAGATTCAAGTCGCACCAAAGGGGAATGGGAAACCGCTCCCCTTTTT	GGATTTGTCTTCCTTCACCTCGAGGATCCC
TisB pool	Q19K	GGGTACCTGCAGCTAGCGGAAGACAACCAT	CCTCCTCACACACAACAACT	ATGAACCTGGTGGATATCGCCATTCTTATCCTCAAACTCATTGTTGCAGCACTGAAACTGCTTGATGCTGTTCTGAAATACCTGAAGTAA	TTCAGATTCAAGTCGCACCAAAGGGGAATGGGAAACCGCTCCCCTTTTT	GGATTTGTCTTCCTTCACCTCGAGGATCCC
TisB pool	Q19D	GGGTACCTGCAGCTAGCGGAAGACAACCAT	CCTCCTCACACACAACAACT	ATGAACCTGGTGGATATCGCCATTCTTATCCTCAAACTCATTGTTGCAGCACTGGATCTGCTTGATGCTGTTCTGAAATACCTGAAGTAA	TTCAGATTCAAGTCGCACCAAAGGGGAATGGGAAACCGCTCCCCTTTTT	GGATTTGTCTTCCTTCACCTCGAGGATCCC
TisB pool	K12L Q19K	GGGTACCTGCAGCTAGCGGAAGACAACCAT	CCTCCTCACACACAACAACT	ATGAACCTGGTGGATATCGCCATTCTTATCCTCCTGCTCATTGTTGCAGCACTGAAACTGCTTGATGCTGTTCTGAAATACCTGAAGTAA	TTCAGATTCAAGTCGCACCAAAGGGGAATGGGAAACCGCTCCCCTTTTT	GGATTTGTCTTCCTTCACCTCGAGGATCCC
TisB pool	K12L Q19D	GGGTACCTGCAGCTAGCGGAAGACAACCAT	CCTCCTCACACACAACAACT	ATGAACCTGGTGGATATCGCCATTCTTATCCTCCTGCTCATTGTTGCAGCACTGGATCTGCTTGATGCTGTTCTGAAATACCTGAAGTAA	TTCAGATTCAAGTCGCACCAAAGGGGAATGGGAAACCGCTCCCCTTTTT	GGATTTGTCTTCCTTCACCTCGAGGATCCC
TisB pool	K26L K29L	GGGTACCTGCAGCTAGCGGAAGACAACCAT	CCTCCTCACACACAACAACT	ATGAACCTGGTGGATATCGCCATTCTTATCCTCAAACTCATTGTTGCAGCACTGCAACTGCTTGATGCTGTTCTGCTGTACCTGCTGTAA	TTCAGATTCAAGTCGCACCAAAGGGGAATGGGAAACCGCTCCCCTTTTT	GGATTTGTCTTCCTTCACCTCGAGGATCCC
TisB pool	K26D	GGGTACCTGCAGCTAGCGGAAGACAACCAT	CCTCCTCACACACAACAACT	ATGAACCTGGTGGATATCGCCATTCTTATCCTCAAACTCATTGTTGCAGCACTGCAACTGCTTGATGCTGTTCTGGATTACCTGAAGTAA	TTCAGATTCAAGTCGCACCAAAGGGGAATGGGAAACCGCTCCCCTTTTT	GGATTTGTCTTCCTTCACCTCGAGGATCCC
TisB pool	K29D	GGGTACCTGCAGCTAGCGGAAGACAACCAT	CCTCCTCACACACAACAACT	ATGAACCTGGTGGATATCGCCATTCTTATCCTCAAACTCATTGTTGCAGCACTGCAACTGCTTGATGCTGTTCTGAAATACCTGGATTAA	TTCAGATTCAAGTCGCACCAAAGGGGAATGGGAAACCGCTCCCCTTTTT	GGATTTGTCTTCCTTCACCTCGAGGATCCC
TisB pool	K26D K29D	GGGTACCTGCAGCTAGCGGAAGACAACCAT	CCTCCTCACACACAACAACT	ATGAACCTGGTGGATATCGCCATTCTTATCCTCAAACTCATTGTTGCAGCACTGCAACTGCTTGATGCTGTTCTGGATTACCTGGATTAA	TTCAGATTCAAGTCGCACCAAAGGGGAATGGGAAACCGCTCCCCTTTTT	GGATTTGTCTTCCTTCACCTCGAGGATCCC
		underlined: sequence for PCR amplification		red: mutated sequence		underlined: sequence for PCR amplification
		red: BbsI recognition site				red: BbsI recognition site
		green: overhang for Golden Gate cloning				green: overhang for Golden Gate cloning
